# Supplementary material for: Five New Polyoxypregnane Glycosides from the Vines of Aspidopterys obcordata and Their Antinephrolithiasis Activity
Source: Molecules. 2022 Jul 19;27(14):4596. doi: 10.3390/molecules27144596 (PMC9324186; doi:10.3390/molecules27144596)
Supplement: Supplementary file 1 [file molecules-27-04596-s001.zip]

Archive with 1 entries (1 files):
- molecules-1800014-supplementary.pdf
